# Supplementary material for: Comparison of Methodologies to Detect Low Levels of Hemolysis in Serum for Accurate Assessment of Serum microRNAs
Source: PLoS One. 2016 Apr 7;11(4):e0153200. doi: 10.1371/journal.pone.0153200 (PMC4824492; doi:10.1371/journal.pone.0153200)
Supplement: S2 File — This table shows hemolysis levels in 86 serum samples measured by visual inspection, absorbance at 414 nm and the miR ratio. In addition, levels of hsa-miR-16-5p and hsa-miR-15b-3p are also displayed. The values represent averages of technical replicates. (XLSX) [file pone.0153200.s002.xlsx]

## Sheet: SS2_patients_data
PatientID	Visual Inspection	Absorbance at 414nm	miR ratio (delta Cq (miR-23a-3p - miR-451a))	Category miR ratio	Cq (hsa-miR-23a-3p)	Cq (hsa-miR-451a)	Cq (hsa-miR-16-5p)	Cq (hsa-miR-15b-3p)
JS-0	Clear	0.251	5.38305	5-7	25.2448	19.8618	20.6473	30.0013
JS-115	Clear	0.2735	6.99514	5-7	26.1781	19.183	19.7722	28.4302
JS-119	Clear	0.177	6.13439	5-7	26.8963	20.7619	21.4201	30.7034
JS-126	Clear	0.119	5.30276	5-7	29.7054	24.4026	22.9942	32.2968
JS-138	Clear	0.134	6.81796	5-7	29.7516	22.9336	21.8957	31.0836
JS-140	Clear	0.1275	5.6057	5-7	30.4532	24.8475	24.0448	33.3816
JS-144	Clear	0.0723333	5.65468	5-7	29.7358	24.0811	23.6987	33.1106
JS-16	Clear	0.139	5.76942	5-7	25.2501	19.4807	20.0201	29.4435
JS-169	Clear	0.163	5.78266	5-7	28.4093	22.6267	22.5979	31.3584
JS-171	Clear	0.2005	6.31328	5-7	26.278	19.9648	20.4606	30.1457
JS-175	Clear	0.2145	6.59867	5-7	27.3691	20.7704	21.4925	31.5872
JS-259	Clear	0.073	6.23953	5-7	28.8423	22.6028	23.3488	31.3839
JS-262	Clear	0.107	6.28158	5-7	26.337	20.0554	21.4234	30.4075
JS-268	Clear	0.094	5.54292	5-7	25.7218	20.1789	21.6581	30.6954
JS-309	Clear	0.1845	6.05002	5-7	29.2213	23.1713	23.5734	32.2374
JS-312	Clear	0.231333	6.56028	5-7	28.4606	21.9003	23.0696	32.0182
JS-319	Clear	0.1535	6.22814	5-7	25.8525	19.6243	20.6226	30.0294
JS-321	Clear	0.140333	6.90844	5-7	27.2213	20.3129	21.6128	31.213
JS-330	Clear	0.185	6.16306	5-7	28.9951	22.8321	23.0519	32.543
JS-347	Clear	0.132	5.83721	5-7	28.2939	22.4567	22.8906	31.431
JS-37	Clear	0.1855	6.93081	5-7	27.8476	20.9168	22.2337	31.0667
JS-373	Clear	0.162	6.53613	5-7	28.9297	22.3936	22.0094	31.3908
JS-375	Clear	0.1555	6.40454	5-7	26.7861	20.3815	22.0182	31.3096
JS-376	Clear	0.2335	5.30227	5-7	25.9725	20.6702	22.063	31.1738
JS-38	Clear	0.111	5.60706	5-7	29.1299	23.5228	24.0031	33.0446
JS-404	Clear	0.1595	6.86227	5-7	26.9257	20.0634	21.7597	30.8077
JS-419	Clear	0.3235	6.32108	5-7	26.558	20.2369	21.0662	29.7814
JS-426	Clear	0.201	5.98867	5-7	27.7325	21.7438	23.1546	31.7787
JS-430	Clear	0.1465	6.73881	5-7	26.1109	19.3721	20.8877	29.8929
JS-45	Clear	0.182	5.0948	5-7	24.5127	19.4179	20.7614	29.2756
JS-453	Clear	0.206	5.54063	5-7	25.1991	19.6584	21.1231	29.823
JS-479	Clear	0.1395	6.59705	5-7	26.6366	20.0395	21.8546	29.1362
JS-49	Clear	0.171	6.57367	5-7	30.1074	23.5337	22.6866	32.2212
JS-497	Clear	0.098	5.7567	5-7	29.4048	23.6481	23.4225	32.1259
JS-514	Clear	0.11	6.43877	5-7	28.7862	22.3474	22.8169	31.7033
JS-589	Clear	0.056	6.51988	5-7	27.395	20.8751	22.2691	31.3339
JS-66	Clear	0.1745	6.13231	5-7	29.7515	23.6192	23.1532	32.9127
JS-7	Clear	0.224667	6.21401	5-7	28.2988	22.0848	23.1632	32.28
JS-75	Clear	0.073	5.19773	5-7	28.416	23.2183	24.4754	32.9051
JS-91	Clear	0.408667	6.50382	5-7	26.3198	19.816	20.8466	30.1359
JS-10	Clear	0.2345	4.85317	<5	30.0719	25.2187	23.9842	32.6615
JS-111	Clear	0.07	4.79582	<5	26.1262	21.3303	21.9157	31.1233
JS-117	Clear	0.006	4.17366	<5	28.681	24.5074	23.1408	32.1411
JS-170	Clear	0.1405	3.66166	<5	28.4909	24.8293	24.505	33.0853
JS-221	Clear	0.067	4.47063	<5	25.9904	21.5197	22.7546	32.0416
JS-242	Clear	0.119	4.79434	<5	28.0283	23.234	23.8892	32.6289
JS-248	Clear	0.147	4.59722	<5	26.2816	21.6844	22.6816	31.8466
JS-323	Clear	0.231333	4.95123	<5	27.4784	22.5272	22.6448	32.2656
JS-372	Clear	0.0583333	4.51858	<5	26.8623	22.3437	23.1929	32.21
JS-378	Clear	0.18	4.82706	<5	26.3735	21.5464	22.688	31.4406
JS-4	Clear	0.1165	4.36887	<5	26.3123	21.9435	22.7032	31.7413
JS-424	Clear	0.212333	3.94079	<5	26.84	22.8992	23.632	32.2827
JS-496	Clear	0.173	4.09562	<5	27.5246	23.429	23.6078	32.2226
JS-96	Clear	0.157	4.48909	<5	29.6063	25.1172	24.0073	32.2728
JS-141	Clear	0.2135	7.05992	>7	30.3988	23.3389	22.4597	32.7313
JS-151	Clear	0.559667	7.36335	>7	25.5903	18.227	19.2011	29.4245
JS-157	Clear	0.3155	7.91194	>7	28.4937	20.5818	20.7902	29.766
JS-176	Clear	0.122	7.11029	>7	27.5876	20.4773	21.8406	30.9295
JS-181	Clear	0.3015	8.32782	>7	25.9421	17.6143	19.2089	28.6448
JS-194	Clear	0.2955	8.06198	>7	26.3759	18.3139	19.5712	28.7674
JS-200	Clear	0.161	7.74711	>7	28.9939	21.2468	21.5199	29.9894
JS-251	Clear	0.2165	7.00496	>7	28.4799	21.475	22.3475	31.568
JS-256	Clear	0.3435	7.2805	>7	28.1611	20.8806	21.9199	30.7992
JS-285	Clear	0.374667	9.35741	>7	28.5527	19.1953	20.7568	29.4903
JS-310	Clear	0.386667	8.46137	>7	26.4093	17.9479	19.6576	29.0745
JS-329	Clear	0.1715	7.96233	>7	26.7539	18.7916	20.1491	29.6152
JS-340	Clear	0.177	8.59881	>7	26.9137	18.3149	19.8843	29.2612
JS-407	Clear	0.241	7.50683	>7	28.8459	21.3391	22.3568	31.1117
JS-42	Clear	0.209333	7.03523	>7	28.3113	21.276	21.8695	31.1398
JS-428	Clear	0.45	8.87817	>7	27.2461	18.3679	20.0186	28.9685
JS-440	Clear	0.244	7.29853	>7	29.15	21.8514	21.7959	31.44
JS-486	Clear	0.2255	8.36904	>7	26.6363	18.2672	20.2429	29.26
JS-494	Clear	0.122	7.2156	>7	27.0892	19.8736	21.5456	30.8765
JS-551	Clear	0.183	8.672	>7	27.2463	18.5742	19.932	29.2596
JS-80	Clear	0.1505	7.7468	>7	29.3027	21.5559	21.9126	30.9211
JS-84	Clear	0.133	7.75884	>7	28.4627	20.7039	21.5342	30.7976
JS-88	Clear	0.1625	7.81532	>7	26.6339	18.8186	20.6613	29.8614
JS-183	Cloudy	0.44	5.59597	5-7	28.8227	23.2267	23.5274	32.454
JS-122	Visibly Pink	0.3425	8.83264	>7	30.2253	21.3926	20.4438	29.8047
JS-135	Visibly Pink	0.49	8.05819	>7	28.4825	20.4244	19.866	28.9572
JS-188	Visibly Pink	0.3815	9.23767	>7	26.2388	17.0011	18.7266	28.1946
JS-255	Visibly Pink	0.302	8.07708	>7	30.2922	22.2152	23.0253	32.5881
JS-385	Visibly Pink	0.81	8.93969	>7	26.3296	17.3899	19.2495	28.9233
JS-421	Visibly Pink	0.522	8.42082	>7	27.9006	19.4798	20.0907	29.0626
JS-475	Visibly Pink	0.4255	8.08036	>7	28.1245	20.0441	20.1531	29.4777
JS-5	Visibly Pink	0.3885	7.05118	>7	24.1432	17.0921	18.4152	28.1279
